# Supplementary material for: Nano- and Macroscale Imaging of Cholesterol Linoleate and Human Beta Defensin 2-Induced Changes in Pseudomonas aeruginosa Biofilms
Source: Antibiotics (Basel). 2021 Oct 20;10(11):1279. doi: 10.3390/antibiotics10111279 (PMC8615053; doi:10.3390/antibiotics10111279)
Supplement: Supplementary file 1 [file antibiotics-10-01279-s001.zip]

Archive with 2 entries (2 files):
- Beadelletal2021_Table S1 AFM Data.xlsx
- Beadelletal2021_Table S2 Biofilm Data.xlsx
