# Supplementary material for: Nano- and Macroscale Imaging of Cholesterol Linoleate and Human Beta Defensin 2-Induced Changes in Pseudomonas aeruginosa Biofilms
Source: Antibiotics (Basel). 2021 Oct 20;10(11):1279. doi: 10.3390/antibiotics10111279 (PMC8615053; doi:10.3390/antibiotics10111279)
Supplement: Supplementary file 1 [file antibiotics-10-01279-s001.zip › Beadelletal2021_Table S1 AFM Data.xlsx]

## Sheet: Sheet1
CTRL	CL	HBD2	CL+HBD2
9.96257	8.25519	11.4127	22.8095
10.4722	8.09566	19.0178	19.6014
15.3947	14.9382	14.1096	15.5356
8.91677	5.38468	18.8338	11.2688
8.33711	12.7509	17.0629	14.0811
13.1188	8.26042	28.6945	19.8266
24.1943	21.247	9.44266	25.1818
13.1918	12.2128	9.95642	6.43997
9.57095	17.5385	31.5618	10.4482
6.2246	14.172	13.5259	8.73126
7.38507	25.8534	14.3072	17.4178
8.18898	19.7049	33.735	13.1088
7.48295	10.0357	17.5467	43.0572
13.0418	11.3479	12.2961	33.6186
3.60779	7.3377	19.9146	29.4933
8.23635	8.8601	27.8368	14.3079
5.64074	17.0767	34.9822	10.761
10.1042	22.2785	12.5165	16.6111
7.56279	25.586	8.50168	8.19173
4.19005	12.5315	20.5598	10.9837
11.9988	12.5348	19.9809	49.9579
6.11083	4.75032	19.5515	26.481
9.10282	14.5555	22.5537	19.7442
10.0811	15.563	21.591	21.2273
10.7558	10.3087	14.3827	12.0998
13.6897	5.79416	27.0087	11.3842
12.7404	16.8746	30.582	12.7983
8.81044	7.11067	26.7096	23.9784
23.9472	8.01612	28.6426	41.2397
15.658	4.73047	22.5022	14.2756
22.3974	5.25738	19.811	15.2355
7.29281	17.5961	30.9737	8.55434
6.13959	22.4276	52.1925	16.9222
9.51389	14.2337	21.9265	12.3077
9.98498	10.617	30.1984	41.2287
10.8665	11.8701	33.5447	15.0202
7.72961	22.9112	17.6166	18.6463
8.68288	9.96849	13.6316	5.9304
15.7647	2.1518	18.3489	18.9581
5.36364	22.7949	40.188	13.0775
7.748	11.3477	15.2347	6.95789
13.6107	7.74217	16.528	14.1866
7.72691	10.5756	29.4372	2.03397
26.2348	9.94319	28.7063	6.86982
22.0846	16.1484	31.8579	11.0501
13.7609	21.2703	19.6948	15.539
32.6079	20.5183	21.0572	9.8634
24.5247	18.1904	25.9825	10.495
10.3207	8.20402	45.6948	12.482
11.5639	13.8325	14.4653	5.0792
26.9313	19.0482	10.0853	16.5383
4.69519	21.7032	10.823	13.5801
7.74596	8.0659	13.2791	11.1491
13.6399	16.7145	12.97	16.424
8.56053	7.10822	14.0457	24.7521
9.46449	19.6204	10.127	22.7131
11.2691	15.7734	6.73471	26.4485
7.43464	5.33386	7.70068	10.8506
10.26	16.6212	5.53389	18.9265
10.9361	6.57173	11.2376	14.4258
4.68635	15.0562	11.6662	14.282
9.44836	7.10787	10.7342	28.3365
11.4955	15.4072	9.76969	18.8753
3.95504	13.1669	6.84855	14.3173
5.49077	37.1627	13.2206	29.5537
9.18104	13.9116	8.12859	13.8546
4.18869	9.82002	32.6467	11.5254
2.87194	14.5262	7.51379	6.96447
	7.5754	13.3461	8.24439
	15.6698	9.95267	8.42235
	11.0553		7.39202
	9.17504		3.84969
	13.2634		12.5035
	7.32128		7.01381
	4.06678
	12.2433
	15.1029
	6.86555
	4.99362
	7.40761
	4.25522
