# Supplementary material for: Nano- and Macroscale Imaging of Cholesterol Linoleate and Human Beta Defensin 2-Induced Changes in Pseudomonas aeruginosa Biofilms
Source: Antibiotics (Basel). 2021 Oct 20;10(11):1279. doi: 10.3390/antibiotics10111279 (PMC8615053; doi:10.3390/antibiotics10111279)
Supplement: Supplementary file 1 [file antibiotics-10-01279-s001.zip › Beadelletal2021_Table S2 Biofilm Data.xlsx]

## Sheet: Biofilm Quantification
	PL	CL-PL	CTRL	PL+HBD2	CL-PL + HBD2	HBD2
Relative to control	1.56987	0.0216509	1.03353	1.15909	0.209934	0.731027
	1.50949	0.200787	1.06248	0.968938	0.230271	0.925979
	1.7591	0.0244234	0.571496	0.968554	0.240905	0.903432
	1.24141	0.0146667	1.15797	1.00847	0.199131	0.692883
	2.21974	0.0177311	1.17452	0.855274	0.194048	0.767122
	1.09724	1.95826	1.50742	0.937311	0.945386	0.840629
	0.901641	1.572	0.814798	0.697646	0.716305	0.718543
	1.0653	1.45664	0.943847	0.590396	0.720425	0.851428
	0.976434	1.59788	0.618622	0.511955	0.804465	0.877919
	0.893135	1.30919	1.11531	0.559963	0.644318	0.86961
AVE	1.32334	0.817324	1	0.825759	0.490519	0.817857
SEM	0.137395	0.259603	0.0881122	0.0699412	0.0952013	0.0263798
% of control	PL	CL-PL	CTRL	PL+HBD2	CL-PL + HBD2	HBD2
	1.56987	0.0216509	1.03353	1.15909	0.209934	0.731027
	1.50949	0.200787	1.06248	0.968938	0.230271	0.925979
	1.7591	0.0244234	0.571496	0.968554	0.240905	0.903432
	1.24141	0.0146667	1.15797	1.00847	0.199131	0.692883
	2.21974	0.0177311	1.17452	0.855274	0.194048	0.767122
	1.09724	1.95826	1.50742	0.937311	0.945386	0.840629
	0.901641	1.572	0.814798	0.697646	0.716305	0.718543
	1.0653	1.45664	0.943847	0.590396	0.720425	0.851428
	0.976434	1.59788	0.618622	0.511955	0.804465	0.877919
	0.893135	1.30919	1.11531	0.559963	0.644318	0.86961
AVE	1.32334	0.817324	1	0.825759	0.490519	0.817857
SEM	0.137395	0.259603	0.0881122	0.0699412	0.0952013	0.0263798

## Sheet: Mean Biofilm Particle Count
CTRL	CL	HBD2	PL	CL-PL+HBD2	PL+HBD2
9	38	17	41	35	22
8	34	22	22	23	14
5	7	6	22	54	4
9	14	6	24	58	18
21	14	1	17	18	14
1	10	2	6	2	9

## Sheet: Biofilm Particle Distribution
CTRL	HBD2	PL	PL+HBD2	CL	CL+HBD2
0.05	0.05	0.05	0.051	0.05	0.05
0.05	0.051	0.05	0.051	0.05	0.05
0.05	0.051	0.05	0.051	0.05	0.05
0.051	0.051	0.051	0.052	0.051	0.05
0.051	0.052	0.051	0.052	0.051	0.05
0.051	0.052	0.051	0.052	0.051	0.051
0.053	0.052	0.051	0.053	0.051	0.051
0.053	0.053	0.051	0.053	0.051	0.051
0.053	0.055	0.051	0.053	0.052	0.052
0.053	0.055	0.051	0.054	0.052	0.052
0.053	0.055	0.052	0.055	0.052	0.053
0.053	0.056	0.052	0.055	0.052	0.053
0.053	0.056	0.052	0.056	0.052	0.054
0.056	0.057	0.053	0.056	0.053	0.054
0.059	0.058	0.053	0.056	0.053	0.054
0.059	0.06	0.053	0.057	0.053	0.055
0.061	0.061	0.053	0.058	0.054	0.056
0.061	0.061	0.054	0.058	0.054	0.056
0.063	0.063	0.054	0.06	0.054	0.056
0.064	0.064	0.054	0.06	0.054	0.056
0.064	0.064	0.054	0.061	0.054	0.056
0.067	0.065	0.055	0.063	0.054	0.056
0.067	0.067	0.056	0.064	0.055	0.057
0.07	0.067	0.057	0.065	0.055	0.057
0.072	0.068	0.058	0.066	0.056	0.057
0.075	0.068	0.058	0.066	0.056	0.057
0.077	0.071	0.058	0.066	0.056	0.058
0.077	0.072	0.059	0.068	0.056	0.059
0.078	0.076	0.059	0.07	0.056	0.059
0.078	0.078	0.06	0.072	0.056	0.059
0.08	0.079	0.06	0.072	0.056	0.06
0.08	0.079	0.061	0.075	0.057	0.06
0.081	0.086	0.061	0.075	0.057	0.06
0.083	0.087	0.061	0.077	0.057	0.061
0.085	0.088	0.062	0.078	0.057	0.061
0.087	0.093	0.062	0.079	0.057	0.062
0.094	0.094	0.063	0.08	0.057	0.063
0.099	0.097	0.064	0.089	0.058	0.063
0.103	0.097	0.064	0.09	0.059	0.063
0.103	0.099	0.065	0.09	0.059	0.065
0.11	0.099	0.066	0.092	0.06	0.067
0.114	0.1	0.066	0.094	0.061	0.068
0.115	0.102	0.066	0.094	0.062	0.07
0.115	0.103	0.066	0.097	0.062	0.07
0.12	0.108	0.067	0.098	0.062	0.07
0.123	0.119	0.067	0.098	0.062	0.07
0.123	0.124	0.067	0.098	0.062	0.071
0.134	0.146	0.068	0.101	0.063	0.073
0.134	0.174	0.068	0.104	0.064	0.074
0.139	0.197	0.068	0.108	0.064	0.075
0.149	0.216	0.068	0.109	0.064	0.075
0.17	0.23	0.069	0.11	0.065	0.076
0.3	0.251	0.069	0.111	0.065	0.076
0.503	0.291	0.07	0.113	0.065	0.076
	0.303	0.07	0.116	0.066	0.076
	0.465	0.07	0.116	0.066	0.077
	0.471	0.07	0.12	0.067	0.077
		0.071	0.126	0.067	0.079
		0.071	0.139	0.067	0.079
		0.071	0.161	0.069	0.079
		0.072	0.171	0.07	0.08
		0.074	0.172	0.07	0.081
		0.075	0.174	0.07	0.081
		0.076	0.181	0.071	0.083
		0.076	0.185	0.072	0.085
		0.077	0.186	0.072	0.085
		0.079	0.197	0.075	0.085
		0.079	0.198	0.075	0.085
		0.08	0.294	0.076	0.086
		0.081	0.297	0.076	0.086
		0.081	0.31	0.077	0.086
		0.081	0.323	0.078	0.086
		0.082	0.331	0.081	0.086
		0.085	0.342	0.082	0.088
		0.085	0.403	0.084	0.089
		0.085	0.769	0.084	0.09
		0.086	0.98	0.085	0.091
		0.089	1.065	0.088	0.091
		0.091	1.316	0.088	0.092
		0.091	1.346	0.088	0.092
		0.092	2.06	0.09	0.092
		0.093		0.09	0.093
		0.094		0.09	0.094
		0.1		0.091	0.096
		0.104		0.091	0.097
		0.104		0.092	0.098
		0.105		0.093	0.099
		0.105		0.098	0.101
		0.109		0.098	0.102
		0.11		0.098	0.103
		0.11		0.101	0.105
		0.111		0.104	0.107
		0.111		0.105	0.107
		0.117		0.107	0.108
		0.12		0.108	0.108
		0.121		0.114	0.109
		0.122		0.115	0.11
		0.124		0.116	0.11
		0.13		0.12	0.111
		0.136		0.123	0.113
		0.165		0.124	0.114
		0.172		0.139	0.116
		0.177		0.143	0.116
		0.186		0.146	0.116
		0.194		0.163	0.117
		0.194		0.167	0.117
		0.2		0.178	0.118
		0.202		0.181	0.12
		0.203		0.215	0.121
		0.211		0.338	0.126
		0.216		0.384	0.127
		0.22		0.414	0.127
		0.221		0.561	0.131
		0.227		0.721	0.133
		0.228		1.028	0.133
		0.232		1.489	0.137
		0.238			0.139
		0.243			0.139
		0.247			0.141
		0.275			0.145
		0.318			0.15
		0.321			0.152
		0.35			0.153
		0.372			0.162
		0.384			0.164
		0.5			0.165
		0.53			0.165
		0.571			0.17
		0.992			0.173
		1.094			0.174
		1.234			0.174
		1.428			0.175
		1.518			0.181
					0.184
					0.191
					0.194
					0.195
					0.196
					0.198
					0.214
					0.217
					0.219
					0.225
					0.23
					0.231
					0.247
					0.263
					0.268
					0.27
					0.278
					0.286
					0.293
					0.296
					0.302
					0.302
					0.311
					0.328
					0.346
					0.352
					0.353
					0.354
					0.364
					0.379
					0.401
					0.449
					0.468
					0.472
					0.485
					0.512
					0.58
					0.585
					0.677
					0.71
					0.754
					0.759
					0.801
					0.87
					0.878
					1.096
					1.179
					1.989
					2.267
